# Supplementary material for: Implementation of a marketing plan for the dissemination of the WHO SkinNTDs app in Cameroon
Source: PLoS One. 2025 Sep 25;20(9):e0333295. doi: 10.1371/journal.pone.0333295 (PMC12463274; doi:10.1371/journal.pone.0333295)
Supplement: S1 Dataset — (XLSX) [file pone.0333295.s007.xlsx]

## Sheet: WHO SkinNTDs app data
Date	Store listing visitors (All users, Unique users, Per interval, Daily): Cameroon	Store listing visitors (New users, Unique users, Per interval, Daily): Cameroon	Store listing visitors (Returning users, Unique users, Per interval, Daily): Cameroon	Store listing acquisitions (All users, Unique users, Per interval, Daily): Cameroon	Store listing acquisitions (New users, Unique users, Per interval, Daily): Cameroon	Store listing acquisitions (Returning users, Unique users, Per interval, Daily): Cameroon	Device store listing impressions (Unique devices, Per interval, Daily): Cameroon	Device acquisition (All devices, All events, Per interval, Daily): Cameroon	Device acquisition (New devices, All events, Per interval, Daily): Cameroon	Device acquisition (Returning devices, All events, Per interval, Daily): Cameroon	User acquisition (All users, All events, Per interval, Daily): Cameroon	User acquisition (New users, All events, Per interval, Daily): Cameroon	User acquisition (Returning users, All events, Per interval, Daily): Cameroon	Installed audience (All users, Unique users, Per interval, Daily): Cameroon	Install base (All devices, Unique devices, Per interval, Daily): Cameroon	Install events (All devices, All events, Per interval, Daily): Cameroon	Daily active devices (Unique devices, Per interval, Daily): Cameroon	Device loss (All devices, All events, Per interval, Daily): Cameroon	User loss (All users, All events, Per interval, Daily): Cameroon	Uninstall events (All devices, All events, Per interval, Daily): Cameroon	Installed audience (All users, Unique users, 30 days rolling average, Daily): Cameroon	User loss (All users, All events, 30 days rolling average, Daily): Cameroon	Notes	Period	Activity introduced that day	Activity type	Install base (All devices, Unique devices, Per interval, Daily): Nigeria	Install base (All devices, Unique devices, Per interval, Daily): Ghana	Install base (All devices, Unique devices, Per interval, Daily): Ethiopia
2023-10-01	0	0	0	0	0	0	0	0	0	0	0	0	0	65	70	0	1	0	0	0	61.567	0.033		Pre-campaign			170	181	41
2023-10-02	0	0	0	0	0	0	0	0	0	0	0	0	0	61	66	0	1	0	0	0	61.567	0.033		Pre-campaign			174	175	43
2023-10-03	0	0	0	0	0	0	0	0	0	0	0	0	0	64	67	0	2	0	0	0	61.733	0.033	Rollout of release: Started rollout of 40 (3.0.0) at 100%.	Pre-campaign			173	171	42
2023-10-04	0	0	0	0	0	0	0	1	1	0	1	0	1	67	73	1	1	0	0	0	61.967	0.033		Pre-campaign			173	176	41
2023-10-05	0	0	0	0	0	0	0	0	0	0	0	0	0	65	68	0	1	0	0	0	62.1	0.033		Pre-campaign			164	174	41
2023-10-06	2	2	0	2	2	0	2	1	1	0	2	2	0	67	68	1	1	0	0	0	62.4	0		Pre-campaign			176	184	44
2023-10-07	0	0	0	0	0	0	0	0	0	0	0	0	0	70	66	0	1	0	0	0	62.767	0		Pre-campaign			163	179	39
2023-10-08	0	0	0	0	0	0	0	0	0	0	0	0	0	69	71	0	-	1	0	0	62.933	0		Pre-campaign			180	174	45
2023-10-09	0	0	0	0	0	0	0	0	0	0	0	0	0	61	69	0	1	0	0	0	62.833	0		Pre-campaign			186	182	40
2023-10-10	0	0	0	0	0	0	0	0	0	0	0	0	0	77	67	0	-	1	1	1	63.233	0.033		Pre-campaign			189	175	48
2023-10-11	0	0	0	0	0	0	0	0	0	0	0	0	0	64	65	0	-	4	0	2	63.267	0.033		Pre-campaign			193	185	47
2023-10-12	1	0	1	1	0	1	1	1	0	1	1	0	1	66	60	1	-	0	0	0	63.4	0.033		Pre-campaign			216	173	50
2023-10-13	0	0	0	0	0	0	0	0	0	0	0	0	0	70	68	0	2	0	0	0	63.733	0.033		Pre-campaign			226	180	51
2023-10-14	0	0	0	0	0	0	0	0	0	0	0	0	0	62	71	0	-	0	0	0	63.867	0.033		Pre-campaign			215	187	45
2023-10-15	0	0	0	0	0	0	0	0	0	0	0	0	0	60	62	0	-	0	0	0	63.733	0.033		Pre-campaign			221	187	46
2023-10-16	1	1	0	1	1	0	1	3	3	0	2	2	0	73	66	3	1	1	2	1	64.2	0.1		Pre-campaign			218	189	52
2023-10-17	1	1	0	0	0	0	0	0	0	0	0	0	0	67	66	0	-	0	0	0	64.267	0.1		Pre-campaign			221	187	51
2023-10-18	1	1	0	0	0	0	1	0	0	0	0	0	0	64	64	0	1	0	0	0	64.3	0.1		Pre-campaign			213	187	53
2023-10-19	0	0	0	0	0	0	0	0	0	0	0	0	0	63	67	0	-	2	1	0	64.333	0.133		Pre-campaign			213	217	57
2023-10-20	0	0	0	0	0	0	0	0	0	0	0	0	0	66	64	0	-	0	0	0	64.533	0.133		Pre-campaign			226	211	56
2023-10-21	0	0	0	0	0	0	0	0	0	0	0	0	0	68	71	0	-	0	0	0	64.7	0.133		Pre-campaign			216	201	60
2023-10-22	0	0	0	0	0	0	0	0	0	0	0	0	0	62	66	0	2	2	1	0	64.8	0.167		Pre-campaign			224	219	57
2023-10-23	0	0	0	0	0	0	0	0	0	0	0	0	0	64	68	0	1	0	0	0	64.8	0.167		Pre-campaign			215	222	51
2023-10-24	0	0	0	0	0	0	0	0	0	0	0	0	0	66	69	0	2	0	0	0	64.8	0.167		Pre-campaign			214	220	61
2023-10-25	0	0	0	0	0	0	0	1	1	0	1	1	0	62	67	1	2	1	1	0	64.833	0.2		Pre-campaign			215	216	56
2023-10-26	0	0	0	0	0	0	0	0	0	0	0	0	0	62	67	0	-	1	1	1	64.867	0.233		Pre-campaign			221	212	57
2023-10-27	0	0	0	0	0	0	0	0	0	0	0	0	0	59	66	0	-	0	0	0	64.833	0.233		Pre-campaign			220	208	52
2023-10-28	0	0	0	0	0	0	0	1	0	1	1	0	1	60	64	0	-	0	0	0	64.8	0.233		Pre-campaign			220	211	51
2023-10-29	0	0	0	0	0	0	0	0	0	0	0	0	0	63	67	0	4	0	0	0	64.967	0.233		Pre-campaign			214	206	48
2023-10-30	0	0	0	0	0	0	0	0	0	0	0	0	0	63	65	0	-	0	0	0	65	0.233		Pre-campaign			212	208	55
2023-10-31	0	0	0	0	0	0	0	1	0	1	2	0	2	67	70	0	-	0	0	0	65.067	0.233		Pre-campaign			217	217	47
2023-11-01	1	0	1	1	0	1	1	2	0	2	4	0	4	65	66	1	5	1	1	1	65.2	0.267		Pre-campaign			224	205	55
2023-11-02	1	1	0	1	1	0	1	1	1	0	1	1	0	65	67	1	4	0	0	0	65.233	0.267		Pre-campaign			213	207	55
2023-11-03	1	1	0	1	1	0	1	1	1	0	1	1	0	68	69	1	1	0	0	0	65.267	0.267		Pre-campaign			209	206	52
2023-11-04	0	0	0	0	0	0	0	0	0	0	0	0	0	67	70	0	1	0	0	0	65.333	0.267		Pre-campaign			212	205	55
2023-11-05	0	0	0	0	0	0	0	1	1	0	0	0	0	64	71	1	-	0	0	0	65.233	0.267		Pre-campaign			225	207	53
2023-11-06	0	0	0	0	0	0	0	0	0	0	0	0	0	67	72	0	-	2	2	0	65.133	0.333		Pre-campaign			218	215	60
2023-11-07	0	0	0	0	0	0	0	0	0	0	0	0	0	63	68	0	-	0	0	0	64.933	0.333		Pre-campaign			235	211	61
2023-11-08	0	0	0	0	0	0	0	0	0	0	0	0	0	60	67	0	-	0	0	0	64.9	0.333		Pre-campaign			234	212	57
2023-11-09	0	0	0	0	0	0	0	0	0	0	0	0	0	71	68	0	-	0	0	0	64.7	0.3		Pre-campaign			217	208	55
2023-11-10	1	1	0	0	0	0	1	0	0	0	0	0	0	65	66	0	2	0	0	0	64.733	0.3		Pre-campaign			232	211	53
2023-11-11	0	0	0	0	0	0	0	0	0	0	0	0	0	67	65	0	3	0	0	0	64.767	0.3		Pre-campaign			239	206	57
2023-11-12	0	0	0	0	0	0	0	0	0	0	0	0	0	72	62	0	1	1	1	0	64.833	0.333		Pre-campaign			222	202	62
2023-11-13	0	0	0	0	0	0	0	0	0	0	0	0	0	63	67	0	2	0	0	0	64.867	0.333		Pre-campaign			226	205	61
2023-11-14	0	0	0	0	0	0	0	0	0	0	0	0	0	69	65	0	2	0	0	0	65.167	0.333		Pre-campaign			223	223	66
2023-11-15	0	0	0	0	0	0	0	0	0	0	0	0	0	71	68	0	-	0	0	0	65.1	0.267		Pre-campaign			224	216	62
2023-11-16	0	0	0	0	0	0	0	0	0	0	0	0	0	63	71	0	1	0	0	0	64.967	0.267		Pre-campaign			220	218	63
2023-11-17	0	0	0	0	0	0	0	0	0	0	0	0	0	67	68	0	1	0	0	0	65.067	0.267		Pre-campaign			228	214	65
2023-11-18	0	0	0	0	0	0	0	0	0	0	0	0	0	69	70	0	-	0	0	0	65.267	0.233		Pre-campaign			215	210	65
2023-11-19	1	1	0	1	1	0	1	1	1	0	1	1	0	66	72	1	-	0	0	0	65.267	0.233		Pre-campaign			225	212	66
2023-11-20	0	0	0	0	0	0	0	0	0	0	0	0	0	66	63	0	1	0	0	0	65.2	0.233		Pre-campaign			222	213	61
2023-11-21	0	0	0	0	0	0	0	1	0	1	0	0	0	67	66	1	-	1	0	1	65.367	0.2		Pre-campaign			211	209	60
2023-11-22	0	0	0	0	0	0	0	0	0	0	0	0	0	63	70	0	-	0	0	0	65.333	0.2		Pre-campaign			222	215	62
2023-11-23	0	0	0	0	0	0	0	0	0	0	0	0	0	69	61	0	-	1	0	1	65.433	0.2		Pre-campaign			223	210	68
2023-11-24	0	0	0	0	0	0	0	0	0	0	0	0	0	63	66	0	-	0	0	0	65.467	0.167		Pre-campaign			238	204	67
2023-11-25	0	0	0	0	0	0	0	0	0	0	0	0	0	63	63	0	1	0	0	0	65.5	0.133		Pre-campaign			232	218	68
2023-11-26	0	0	0	0	0	0	0	0	0	0	0	0	0	62	71	0	-	0	0	0	65.6	0.133		Pre-campaign			225	217	71
2023-11-27	0	0	0	0	0	0	0	0	0	0	0	0	0	64	72	0	-	0	0	0	65.733	0.133		Pre-campaign			225	218	70
2023-11-28	0	0	0	0	0	0	0	0	0	0	0	0	0	64	67	0	1	0	0	0	65.767	0.133		Pre-campaign			246	205	69
2023-11-29	0	0	0	0	0	0	0	0	0	0	0	0	0	61	62	0	1	1	1	0	65.7	0.167		Pre-campaign			253	210	70
2023-11-30	0	0	0	0	0	0	0	0	0	0	0	0	0	60	63	0	1	0	0	0	65.467	0.167		Pre-campaign			261	208	68
2023-12-01	1	1	0	1	1	0	1	1	1	0	1	1	0	66	65	1	-	0	0	0	65.5	0.133		Pre-campaign			261	207	66
2023-12-02	0	0	0	0	0	0	0	0	0	0	0	0	0	66	66	0	-	0	0	0	65.533	0.133		Pre-campaign			262	217	77
2023-12-03	0	0	0	0	0	0	0	0	0	0	0	0	0	68	72	0	-	0	0	0	65.533	0.133		Pre-campaign			248	206	71
2023-12-04	0	0	0	0	0	0	0	0	0	0	0	0	0	65	66	0	-	0	0	0	65.467	0.133		Pre-campaign			262	211	69
2023-12-05	0	0	0	0	0	0	0	0	0	0	0	0	0	62	69	0	2	0	0	0	65.4	0.133		Pre-campaign			262	205	70
2023-12-06	0	0	0	0	0	0	0	0	0	0	0	0	0	64	66	0	-	0	1	0	65.3	0.1		Pre-campaign			262	212	67
2023-12-07	0	0	0	0	0	0	0	0	0	0	0	0	0	66	67	0	-	0	0	0	65.4	0.1		Pre-campaign			258	211	65
2023-12-08	1	1	0	0	0	0	1	1	0	1	1	0	1	66	66	0	1	0	0	0	65.6	0.1		Pre-campaign			265	211	76
2023-12-09	0	0	0	0	0	0	0	0	0	0	0	0	0	65	66	0	-	0	0	0	65.4	0.1		Pre-campaign			257	214	70
2023-12-10	0	0	0	0	0	0	0	0	0	0	0	0	0	62	66	0	1	0	0	0	65.3	0.1		Pre-campaign			254	216	70
2023-12-11	0	0	0	0	0	0	0	0	0	0	0	0	0	60	67	0	-	1	1	1	65.067	0.133		Pre-campaign			257	205	66
2023-12-12	0	0	0	0	0	0	0	0	0	0	0	0	0	64	70	0	1	0	0	0	64.8	0.1		Pre-campaign			254	208	70
2023-12-13	0	0	0	0	0	0	0	0	0	0	0	0	0	67	73	0	-	0	0	0	64.933	0.1		Pre-campaign			255	216	72
2023-12-14	0	0	0	0	0	0	0	0	0	0	0	0	0	63	71	0	-	0	0	0	64.733	0.1		Pre-campaign			266	208	70
2023-12-15	0	0	0	0	0	0	0	0	0	0	0	0	0	66	67	0	1	0	0	0	64.567	0.1		Pre-campaign			266	213	76
2023-12-16	0	0	0	0	0	0	0	0	0	0	0	0	0	63	66	0	1	1	1	0	64.567	0.133		Pre-campaign			254	207	75
2023-12-17	0	0	0	0	0	0	0	0	0	0	0	0	0	57	60	0	-	0	0	0	64.233	0.133		Pre-campaign			264	201	74
2023-12-18	0	0	0	0	0	0	0	1	0	1	1	0	1	56	65	0	1	0	0	0	63.8	0.133		Pre-campaign			260	192	74
2023-12-19	0	0	0	0	0	0	0	0	0	0	0	0	0	57	68	0	-	0	0	0	63.5	0.133		Pre-campaign			263	202	78
2023-12-20	0	0	0	0	0	0	0	0	0	0	0	0	0	64	63	0	-	0	0	0	63.433	0.133		Pre-campaign			255	194	73
2023-12-21	0	0	0	0	0	0	0	0	0	0	0	0	0	61	64	0	-	1	2	1	63.233	0.2		Pre-campaign			263	196	69
2023-12-22	0	0	0	0	0	0	0	0	0	0	0	0	0	58	64	0	2	0	0	0	63.067	0.2		Pre-campaign			267	200	76
2023-12-23	0	0	0	0	0	0	0	0	0	0	0	0	0	62	66	0	1	0	0	0	62.833	0.2		Pre-campaign			262	207	67
2023-12-24	1	1	0	1	1	0	1	1	1	0	1	1	0	61	63	1	2	0	0	0	62.767	0.2		Pre-campaign			259	197	71
2023-12-25	0	0	0	0	0	0	0	1	1	0	1	1	0	61	65	1	-	0	0	0	62.7	0.2		Pre-campaign			255	202	78
2023-12-26	0	0	0	0	0	0	0	0	0	0	0	0	0	58	64	0	-	0	0	0	62.567	0.2		Pre-campaign			257	192	83
2023-12-27	0	0	0	0	0	0	0	0	0	0	0	0	0	60	71	0	-	0	0	0	62.433	0.2		Pre-campaign			258	213	84
2023-12-28	0	0	0	0	0	0	0	0	0	0	0	0	0	59	59	0	1	0	0	0	62.267	0.2		Pre-campaign			255	200	83
2023-12-29	0	0	0	0	0	0	0	0	0	0	0	0	0	60	57	0	-	0	0	0	62.233	0.167		Pre-campaign			250	197	87
2023-12-30	0	0	0	0	0	0	0	0	0	0	0	0	0	59	62	0	-	0	0	0	62.2	0.167		Pre-campaign			261	195	82
2023-12-31	0	0	0	0	0	0	0	0	0	0	0	0	0	61	65	0	-	1	1	0	62.033	0.2		Pre-campaign			252	198	85
2024-01-01	0	0	0	0	0	0	0	0	0	0	0	0	0	59	65	0	-	0	0	0	61.8	0.2		Pre-campaign			261	204	84
2024-01-02	0	0	0	0	0	0	0	0	0	0	0	0	0	60	68	0	-	0	0	0	61.533	0.2		Pre-campaign			247	204	76
2024-01-03	0	0	0	0	0	0	0	0	0	0	0	0	0	60	67	0	-	0	0	0	61.367	0.2		Pre-campaign			263	199	77
2024-01-04	0	0	0	0	0	0	0	0	0	0	0	0	0	59	64	0	-	0	0	0	61.267	0.2		Pre-campaign			249	200	87
2024-01-05	0	0	0	0	0	0	0	0	0	0	0	0	0	59	64	0	-	0	0	0	61.1	0.167		Pre-campaign			245	205	83
2024-01-06	0	0	0	0	0	0	0	0	0	0	0	0	0	62	61	0	1	0	0	0	60.967	0.167		Pre-campaign			260	204	82
2024-01-07	0	0	0	0	0	0	0	0	0	0	0	0	0	58	59	0	2	1	1	0	60.7	0.2		Pre-campaign			244	199	84
2024-01-08	0	0	0	0	0	0	0	0	0	0	0	0	0	57	60	0	-	1	1	0	60.433	0.233		Pre-campaign			251	195	85
2024-01-09	0	0	0	0	0	0	0	0	0	0	0	0	0	58	66	0	-	0	0	0	60.3	0.233		Pre-campaign			247	201	87
2024-01-10	0	0	0	0	0	0	0	0	0	0	0	0	0	57	58	0	-	0	0	0	60.2	0.2		Pre-campaign			247	194	86
2024-01-11	0	0	0	0	0	0	0	0	0	0	0	0	0	53	56	0	-	1	2	0	59.833	0.267		Pre-campaign			241	194	90
2024-01-12	0	0	0	0	0	0	0	0	0	0	0	0	0	53	61	0	1	0	0	0	59.367	0.267		Pre-campaign			237	200	85
2024-01-13	0	0	0	0	0	0	0	0	0	0	0	0	0	53	55	0	1	0	0	0	59.033	0.267		Pre-campaign			249	192	86
2024-01-14	0	0	0	0	0	0	0	1	0	1	1	0	1	59	58	0	-	0	0	0	58.8	0.267		Pre-campaign			256	185	85
2024-01-15	0	0	0	0	0	0	0	0	0	0	0	0	0	59	64	0	-	0	0	0	58.667	0.233		Pre-campaign			258	186	90
2024-01-16	2	1	1	2	1	1	2	2	2	0	3	1	2	62	61	2	1	0	0	0	58.833	0.233		Pre-campaign			272	193	82
2024-01-17	0	0	0	0	0	0	0	0	0	0	0	0	0	56	57	0	-	0	0	0	58.833	0.233		Pre-campaign			268	199	88
2024-01-18	0	0	0	0	0	0	0	0	0	0	0	0	0	59	63	0	1	0	0	0	58.9	0.233		Pre-campaign			260	191	92
2024-01-19	0	0	0	0	0	0	0	0	0	0	0	0	0	62	63	0	4	0	0	0	58.833	0.233		Pre-campaign			269	189	90
2024-01-20	0	0	0	0	0	0	1	1	1	0	0	0	0	63	66	1	-	0	0	0	58.9	0.167		Pre-campaign			256	188	93
2024-01-21	0	0	0	0	0	0	0	0	0	0	0	0	0	57	65	0	3	0	0	0	58.867	0.167		Pre-campaign			265	193	96
2024-01-22	0	0	0	0	0	0	0	0	0	0	0	0	0	59	65	0	-	0	0	0	58.767	0.167		Pre-campaign			271	185	93
2024-01-23	0	0	0	0	0	0	0	1	0	1	1	0	1	60	67	0	1	0	0	0	58.733	0.167		Pre-campaign			263	188	89
2024-01-24	0	0	0	0	0	0	0	0	0	0	0	0	0	59	65	0	-	0	0	0	58.667	0.167		Pre-campaign			257	191	95
2024-01-25	0	0	0	0	0	0	0	0	0	0	0	0	0	60	66	0	-	0	0	0	58.733	0.167		Pre-campaign			268	188	93
2024-01-26	0	0	0	0	0	0	0	0	0	0	0	0	0	67	68	0	-	0	0	0	58.967	0.167		Pre-campaign			266	190	93
2024-01-27	0	0	0	0	0	0	0	0	0	0	0	0	0	66	67	0	-	0	0	0	59.2	0.167		Pre-campaign			262	186	95
2024-01-28	0	0	0	0	0	0	0	0	0	0	0	0	0	56	66	0	1	0	0	0	59.067	0.167		Pre-campaign			279	190	100
2024-01-29	0	0	0	0	0	0	0	0	0	0	0	0	0	58	65	0	-	0	0	0	59.033	0.167		Pre-campaign			271	181	96
2024-01-30	1	1	0	0	0	0	1	0	0	0	0	0	0	62	60	0	3	0	0	0	59.067	0.133		Pre-campaign			279	179	96
2024-01-31	0	0	0	0	0	0	0	0	0	0	0	0	0	58	60	0	1	0	0	0	59.033	0.133		Pre-campaign			271	189	93
2024-02-01	0	0	0	0	0	0	0	0	0	0	0	0	0	60	68	0	1	0	0	0	59.033	0.133		Pre-campaign			271	190	99
2024-02-02	0	0	0	0	0	0	0	0	0	0	0	0	0	63	67	0	-	0	0	0	59.133	0.133		Pre-campaign			268	185	90
2024-02-03	0	0	0	0	0	0	0	0	0	0	0	0	0	61	69	0	1	1	1	1	59.2	0.167		Pre-campaign			271	195	92
2024-02-04	0	0	0	0	0	0	0	0	0	0	0	0	0	60	63	0	-	0	0	0	59.233	0.167		Pre-campaign			270	196	94
2024-02-05	0	0	0	0	0	0	0	0	0	0	0	0	0	58	69	0	-	0	0	0	59.1	0.167		Pre-campaign			253	194	98
2024-02-06	1	1	0	0	0	0	1	0	0	0	0	0	0	57	62	0	-	2	0	0	59.067	0.133		Pre-campaign			272	201	106
2024-02-07	0	0	0	0	0	0	0	1	1	0	1	0	1	64	57	1	1	0	0	0	59.3	0.1	Change in reporting data: Data updated to only include: users who installed or updated your app via Google Play, or metrics related to your app if it uses a Google Play service. A significant change may indicate an issue with unauthorized usage. Consider using Play Integrity API to help address this issue.	Pre-campaign			272	187	109
2024-02-08	1	1	0	0	0	0	1	0	0	0	0	0	0	59	61	0	1	0	0	0	59.333	0.1		Pre-campaign			275	185	99
2024-02-09	1	1	0	0	0	0	1	0	0	0	0	0	0	58	63	0	-	0	0	0	59.367	0.1		Pre-campaign			277	192	98
2024-02-10	0	0	0	0	0	0	0	0	0	0	0	0	0	60	65	0	2	0	0	0	59.6	0.033		Pre-campaign			278	190	107
2024-02-11	0	0	0	0	0	0	0	0	0	0	0	0	0	54	62	0	2	2	1	0	59.633	0.067		Pre-campaign			270	187	106
2024-02-12	0	0	0	0	0	0	0	0	0	0	0	0	0	56	61	0	-	2	2	2	59.733	0.133		Pre-campaign			269	189	110
2024-02-13	0	0	0	0	0	0	1	0	0	0	0	0	0	55	63	0	-	0	0	0	59.6	0.133		Pre-campaign			272	180	109
2024-02-14	0	0	0	0	0	0	0	0	0	0	0	0	0	52	62	0	2	0	0	0	59.367	0.133		Pre-campaign			272	186	99
2024-02-15	0	0	0	0	0	0	0	0	0	0	0	0	0	53	65	0	2	0	1	0	59.067	0.167		Pre-campaign			283	196	102
2024-02-16	0	0	0	0	0	0	0	0	0	0	0	0	0	54	56	0	-	0	0	0	59	0.167		Pre-campaign			286	184	104
2024-02-17	0	0	0	0	0	0	0	0	0	0	0	0	0	54	58	0	1	0	0	0	58.833	0.167		Pre-campaign			277	182	113
2024-02-18	0	0	0	0	0	0	0	0	0	0	0	0	0	57	56	0	-	0	0	0	58.667	0.167		Pre-campaign			277	182	110
2024-02-19	0	0	0	0	0	0	0	1	0	1	1	0	1	48	66	0	-	0	0	0	58.167	0.167		Pre-campaign			281	196	112
2024-02-20	0	0	0	0	0	0	0	0	0	0	0	0	0	58	63	0	1	0	0	0	58.2	0.167		Pre-campaign			268	194	115
2024-02-21	1	1	0	0	0	0	1	0	0	0	0	0	0	51	62	0	-	0	0	0	57.933	0.167		Pre-campaign			268	196	120
2024-02-22	1	1	0	0	0	0	1	0	0	0	0	0	0	46	61	0	-	1	2	0	57.467	0.233		Pre-campaign			274	196	112
2024-02-23	1	1	0	0	0	0	1	0	0	0	0	0	0	51	65	0	-	0	0	0	57.2	0.233		Pre-campaign			273	198	109
2024-02-24	0	0	0	0	0	0	0	0	0	0	0	0	0	51	57	0	2	0	0	0	56.9	0.233		Pre-campaign			279	195	113
2024-02-25	2	2	0	0	0	0	1	0	0	0	0	0	0	51	58	0	1	0	0	0	56.367	0.233		Pre-campaign			275	197	105
2024-02-26	0	0	0	0	0	0	0	0	0	0	0	0	0	56	57	0	-	0	0	0	56.033	0.233		Pre-campaign			271	192	108
2024-02-27	0	0	0	0	0	0	0	0	0	0	0	0	0	57	60	0	1	0	0	0	56.067	0.233		Pre-campaign			279	198	114
2024-02-28	0	0	0	0	0	0	0	0	0	0	0	0	0	55	59	0	-	0	0	0	55.967	0.233		Pre-campaign			273	200	110
2024-02-29	0	0	0	0	0	0	0	0	0	0	0	0	0	52	57	0	-	0	0	0	55.633	0.233		Pre-campaign			264	202	111
2024-03-01	0	0	0	0	0	0	0	0	0	0	0	0	0	49	60	0	1	0	0	0	55.333	0.233		Pre-campaign			267	194	111
2024-03-02	0	0	0	0	0	0	0	0	0	0	0	0	0	52	59	0	-	1	1	0	55.067	0.267		Pre-campaign			262	200	116
2024-03-03	0	0	0	0	0	0	0	0	0	0	0	0	0	50	54	0	-	0	0	0	54.633	0.267		Pre-campaign			261	199	113
2024-03-04	0	0	0	0	0	0	0	0	0	0	0	0	0	53	59	0	-	0	0	0	54.367	0.233		Pre-campaign			260	182	118
2024-03-05	0	0	0	0	0	0	0	0	0	0	0	0	0	52	54	0	1	0	0	0	54.1	0.233		Pre-campaign			265	196	117
2024-03-06	0	0	0	0	0	0	0	1	1	0	0	0	0	49	63	1	-	0	0	0	53.8	0.233		Pre-campaign			267	182	118
2024-03-07	0	0	0	0	0	0	0	0	0	0	0	0	0	49	57	0	-	0	0	0	53.533	0.233		Pre-campaign			277	187	114
2024-03-08	0	0	0	0	0	0	0	0	0	0	0	0	0	53	59	0	1	0	0	0	53.167	0.233		Pre-campaign			258	193	108
2024-03-09	0	0	0	0	0	0	0	0	0	0	0	0	0	53	56	0	-	0	0	0	52.967	0.233		Pre-campaign			269	185	112
2024-03-10	4	3	1	1	0	1	2	1	0	1	0	0	0	57	61	1	-	1	0	1	52.933	0.233		Pre-campaign			265	181	108
2024-03-11	2	1	1	2	1	1	2	1	0	1	0	0	0	50	57	1	-	1	0	1	52.6	0.233		Pre-campaign			262	188	110
2024-03-12	0	0	0	0	0	0	0	0	0	0	0	0	0	55	59	0	-	0	0	0	52.633	0.2		Pre-campaign			266	182	117
2024-03-13	0	0	0	0	0	0	0	0	0	0	0	0	0	54	59	0	-	0	0	0	52.567	0.133		Pre-campaign			259	185	111
2024-03-14	0	0	0	0	0	0	0	0	0	0	0	0	0	50	58	0	1	0	0	0	52.4	0.133		Pre-campaign			259	190	109
2024-03-15	0	0	0	0	0	0	0	0	0	0	0	0	0	52	61	0	-	0	0	0	52.4	0.133		Pre-campaign			274	187	112
2024-03-16	0	0	0	0	0	0	0	0	0	0	0	0	0	58	63	0	1	0	0	0	52.567	0.1		Pre-campaign			253	199	112
2024-03-17	0	0	0	0	0	0	0	0	0	0	0	0	0	56	60	0	-	0	0	0	52.633	0.1		Pre-campaign			259	194	113
2024-03-18	1	0	1	1	0	1	1	0	0	0	0	0	0	52	64	0	1	0	0	0	52.567	0.1		Pre-campaign			254	188	114
2024-03-19	0	0	0	0	0	0	0	0	0	0	0	0	0	54	63	0	-	1	1	1	52.467	0.133		Pre-campaign			248	179	116
2024-03-20	0	0	0	0	0	0	0	0	0	0	0	0	0	56	56	0	1	1	1	0	52.733	0.167		Pre-campaign			269	182	109
2024-03-21	0	0	0	0	0	0	0	0	0	0	0	0	0	51	52	0	-	0	0	0	52.5	0.167		Pre-campaign			263	198	108
2024-03-22	0	0	0	0	0	0	0	0	0	0	0	0	0	49	64	0	2	0	0	0	52.433	0.167		Pre-campaign			271	191	108
2024-03-23	0	0	0	0	0	0	0	0	0	0	0	0	0	46	55	0	1	2	1	2	52.433	0.133		Pre-campaign			262	198	106
2024-03-24	0	0	0	0	0	0	0	0	0	0	0	0	0	52	55	0	-	1	2	1	52.467	0.2		Pre-campaign			266	186	118
2024-03-25	0	0	0	0	0	0	0	0	0	0	0	0	0	43	55	0	1	1	0	0	52.2	0.2		Pre-campaign			256	187	104
2024-03-26	0	0	0	0	0	0	0	0	0	0	0	0	0	48	53	0	-	0	0	0	52.1	0.2		Pre-campaign			251	181	117
2024-03-27	1	1	0	0	0	0	1	0	0	0	0	0	0	47	48	0	-	0	0	0	51.8	0.2		Pre-campaign			261	190	106
2024-03-28	0	0	0	0	0	0	0	0	0	0	0	0	0	45	57	0	1	0	0	0	51.4	0.2		Pre-campaign			249	188	117
2024-03-29	0	0	0	0	0	0	0	0	0	0	0	0	0	45	52	0	-	0	0	0	51.067	0.2		Pre-campaign			260	190	116
2024-03-30	0	0	0	0	0	0	0	0	0	0	0	0	0	49	53	0	2	0	0	0	50.967	0.2		Pre-campaign			256	177	119
2024-03-31	0	0	0	0	0	0	0	0	0	0	0	0	0	44	50	0	-	0	0	0	50.8	0.2		Pre-campaign			265	183	119
2024-04-01	0	0	0	0	0	0	0	0	0	0	0	0	0	44	56	0	2	0	0	0	50.533	0.167		Campaign			259	183	120
2024-04-02	0	0	0	0	0	0	0	0	0	0	0	0	0	48	58	0	-	0	0	0	50.467	0.167		Campaign			252	183	118
2024-04-03	0	0	0	0	0	0	0	0	0	0	0	0	0	46	48	0	-	0	0	0	50.233	0.167		Campaign			251	183	120
2024-04-04	0	0	0	0	0	0	0	0	0	0	0	0	0	46	50	0	-	0	0	0	50.033	0.167		Campaign	Shared presentation and download link to NTDs focal points SW	Digital	250	176	123
2024-04-05	0	0	0	0	0	0	0	0	0	0	0	0	0	45	54	0	-	0	0	0	49.9	0.167		Campaign			259	170	124
2024-04-06	1	1	0	0	0	0	1	0	0	0	0	0	0	45	54	0	-	0	0	0	49.767	0.167		Campaign			256	188	120
2024-04-07	0	0	0	0	0	0	0	0	0	0	0	0	0	46	52	0	-	2	1	0	49.533	0.2		Campaign			252	182	116
2024-04-08	1	1	0	0	0	0	1	0	0	0	0	0	0	48	48	0	-	0	0	0	49.367	0.2		Campaign	Started sharing slides with MOH regional staffs	Digital	246	187	123
2024-04-09	12	10	2	5	3	2	8	5	4	1	6	4	2	56	64	4	6	0	0	0	49.333	0.2		Campaign			252	185	118
2024-04-10	25	22	3	17	14	3	19	20	20	0	20	17	3	76	87	20	18	0	0	0	50.2	0.2		Campaign			249	190	127
2024-04-11	3	3	0	0	0	0	1	1	1	0	0	0	0	77	83	1	7	0	0	0	50.933	0.2		Campaign	In-person presentation - Roua health district	In-person	250	193	117
2024-04-12	5	5	0	2	2	0	4	2	2	0	2	2	0	79	89	2	6	0	0	0	51.767	0.2		Campaign	Shared presentation and download link to NTDs focal points North & Far North	Digital	255	183	125
2024-04-13	5	5	0	4	4	0	4	4	4	0	4	4	0	85	91	4	12	0	0	0	52.933	0.2		Campaign			246	190	121
2024-04-14	0	0	0	0	0	0	0	0	0	0	0	0	0	79	92	0	4	0	0	0	53.833	0.2		Campaign			255	187	111
2024-04-15	1	1	0	0	0	0	1	0	0	0	0	0	0	84	91	0	2	0	0	0	54.7	0.2		Campaign			255	190	115
2024-04-16	4	4	0	0	0	0	2	0	0	0	0	0	0	85	89	0	3	0	0	0	55.667	0.2		Campaign			255	188	118
2024-04-17	3	3	0	0	0	0	1	0	0	0	0	0	0	83	84	0	-	0	0	0	56.7	0.2		Campaign			263	176	109
2024-04-18	0	0	0	0	0	0	0	0	0	0	0	0	0	85	94	0	1	0	0	0	57.733	0.167		Campaign			256	177	116
2024-04-19	0	0	0	0	0	0	0	0	0	0	0	0	0	76	92	0	2	0	0	0	58.4	0.133		Campaign			243	182	109
2024-04-20	1	1	0	1	1	0	1	1	1	0	1	1	0	81	89	1	-	0	0	0	59.4	0.133		Campaign			247	174	109
2024-04-21	0	0	0	0	0	0	0	0	0	0	0	0	0	84	86	0	1	0	0	0	60.567	0.133		Campaign			251	185	107
2024-04-22	0	0	0	0	0	0	0	0	0	0	0	0	0	76	86	0	1	0	0	0	61.567	0.1		Campaign			244	184	109
2024-04-23	0	0	0	0	0	0	0	0	0	0	0	0	0	81	85	0	2	0	0	0	62.533	0.033		Campaign	In-person presentation - Far North region NTD appraisal meeting	In-person	237	179	112
2024-04-24	51	46	5	41	39	2	49	49	48	1	50	44	6	130	140	49	38	1	1	1	65.433	0.067		Campaign			246	177	113
2024-04-25	1	1	0	0	0	0	1	1	0	1	1	0	1	127	145	1	4	1	1	1	68.067	0.1		Campaign			252	170	116
2024-04-26	3	3	0	3	3	0	3	3	3	0	3	3	0	137	142	3	3	0	0	0	71.067	0.1		Campaign			250	176	118
2024-04-27	3	3	0	2	2	0	3	2	2	0	2	2	0	140	141	2	9	0	0	0	74.233	0.1		Campaign			243	182	127
2024-04-28	12	12	0	11	11	0	12	11	11	0	10	10	0	137	158	11	13	1	1	1	77.3	0.133		Campaign			245	179	115
2024-04-29	8	8	0	8	8	0	4	6	6	0	5	5	0	150	170	6	7	0	0	0	80.667	0.133		Campaign	In-person presentation - North region coordination meeting	In-person	257	183	117
2024-04-30	0	0	0	0	0	0	0	0	0	0	0	0	0	151	154	0	-	0	0	0	84.233	0.133		Campaign			244	185	118
2024-05-01	3	3	0	1	1	0	3	2	2	0	2	2	0	155	160	2	6	0	0	0	87.933	0.133		Campaign			260	179	121
2024-05-02	1	1	0	1	1	0	2	4	2	2	4	2	2	157	175	2	6	1	1	1	91.567	0.167		Campaign	Shared download link to various staffs through WhatsApp	Digital	259	186	112
2024-05-03	0	0	0	0	0	0	0	0	0	0	0	0	0	152	163	0	6	0	0	0	95.1	0.167		Campaign			264	182	114
2024-05-04	0	0	0	0	0	0	0	0	0	0	0	0	0	149	162	0	4	0	0	0	98.533	0.167		Campaign			248	182	105
2024-05-05	0	0	0	0	0	0	0	0	0	0	0	0	0	155	159	0	3	0	0	0	102.2	0.167		Campaign			262	173	108
2024-05-06	24	24	0	15	15	0	22	14	14	0	13	13	0	162	175	14	15	0	0	0	106.1	0.167		Campaign			255	170	111
2024-05-07	38	38	0	34	34	0	38	45	45	0	44	44	0	215	225	45	46	0	0	0	111.733	0.133		Campaign	In-person presentation - Public Nursing training school - Garoua + Obstetrics training - Garoua	In-person	255	169	108
2024-05-08	14	14	0	4	4	0	12	4	4	0	4	4	0	219	233	4	25	0	0	0	117.433	0.133		Campaign			247	181	114
2024-05-09	18	18	0	12	12	0	20	2	2	0	2	2	0	228	230	2	5	1	1	1	123.167	0.167		Campaign			257	170	102
2024-05-10	53	53	0	37	37	0	46	55	54	1	54	53	1	288	296	55	41	2	2	2	130.233	0.233		Campaign	In-person presentation - Private Nursing training school - Garoua	In-person	250	182	103
2024-05-11	22	22	0	12	12	0	24	13	13	0	14	14	0	289	307	13	19	2	2	1	137.3	0.3		Campaign			249	175	111
2024-05-12	1	1	0	1	1	0	1	3	3	0	5	5	0	301	315	3	14	1	0	1	144.7	0.3		Campaign			244	178	104
2024-05-13	0	0	0	0	0	0	2	0	0	0	0	0	0	298	317	0	7	0	0	0	151.8	0.3		Campaign			251	176	107
2024-05-14	0	0	0	0	0	0	1	0	0	0	0	0	0	307	310	0	7	1	1	1	159.4	0.333		Campaign			243	175	119
2024-05-15	0	0	0	0	0	0	1	1	1	0	0	0	0	302	304	1	6	1	1	1	166.667	0.367		Campaign			260	180	116
2024-05-16	9	9	0	5	5	0	9	8	8	0	7	7	0	313	312	8	9	0	0	0	174.267	0.367		Campaign			247	185	113
2024-05-17	0	0	0	0	0	0	0	1	1	0	1	1	0	308	321	1	6	0	0	0	181.767	0.367		Campaign	Shared download link to various staffs through WhatsApp	Digital	245	174	109
2024-05-18	44	43	1	32	31	1	41	39	37	2	37	35	2	357	357	39	34	2	2	2	190.833	0.433		Campaign	In-person presentation - Obstetrics training - Mokolo	In-person	253	177	113
2024-05-19	2	2	0	0	0	0	2	0	0	0	0	0	0	349	359	0	10	1	1	1	199.933	0.467		Campaign			257	191	107
2024-05-20	2	2	0	1	1	0	2	1	1	0	1	1	0	354	363	1	5	0	0	0	209.033	0.467		Campaign	Release of use case videos on some skin diseases	Digital	255	182	102
2024-05-21	2	2	0	0	0	0	2	0	0	0	0	0	0	358	358	0	9	1	1	1	218.167	0.5		Campaign			253	178	114
2024-05-22	15	15	0	8	8	0	14	7	7	0	7	7	0	356	367	7	17	1	1	1	227.5	0.533		Campaign			253	183	116
2024-05-23	19	19	0	7	7	0	15	9	9	0	9	9	0	373	381	9	19	1	1	1	237.233	0.567		Campaign	Release of use case videos on some skin diseases	Digital	255	182	118
2024-05-24	22	22	0	16	16	0	21	19	19	0	18	18	0	389	397	19	28	0	0	0	245.867	0.533		Campaign	In-person presentation - Public Nursing training school - Maroua	In-person	255	172	116
2024-05-25	0	0	0	0	0	0	0	0	0	0	0	0	0	400	413	0	11	1	1	1	254.967	0.533		Campaign			256	183	115
2024-05-26	5	5	0	1	1	0	3	2	2	0	2	2	0	393	416	2	4	0	0	0	263.5	0.533		Campaign			255	174	118
2024-05-27	2	2	0	0	0	0	2	0	0	0	0	0	0	389	397	0	13	0	0	0	271.8	0.533		Campaign			253	187	104
2024-05-28	4	4	0	0	0	0	3	0	0	0	0	0	0	398	409	0	10	0	0	0	280.5	0.5		Campaign			255	183	112
2024-05-29	0	0	0	0	0	0	0	1	1	0	1	1	0	401	413	1	7	1	1	0	288.867	0.533		Campaign			246	182	101
2024-05-30	3	3	0	1	1	0	2	2	2	0	2	2	0	398	395	2	3	1	1	1	297.1	0.567		Campaign			256	180	117
2024-05-31	3	3	0	2	2	0	3	2	2	0	2	2	0	393	403	2	7	0	0	0	305.033	0.567		Campaign			248	186	109
2024-06-01	1	1	0	0	0	0	1	0	0	0	0	0	0	392	406	0	5	1	1	0	312.867	0.567		Campaign			261	180	109
2024-06-02	1	1	0	0	0	0	1	0	0	0	0	0	0	387	402	0	3	1	1	0	320.7	0.6		Campaign			250	174	107
2024-06-03	0	0	0	0	0	0	0	0	0	0	0	0	0	381	400	0	8	0	0	0	328.433	0.6		Campaign			249	185	109
2024-06-04	0	0	0	0	0	0	0	0	0	0	0	0	0	384	397	0	8	0	0	0	336.067	0.6		Campaign			243	171	117
2024-06-05	1	1	0	0	0	0	1	0	0	0	0	0	0	379	389	0	4	1	2	1	343.3	0.667		Campaign			250	189	109
2024-06-06	0	0	0	0	0	0	0	2	2	0	1	1	0	395	410	2	8	0	0	0	349.3	0.667		Campaign			250	190	112
2024-06-07	1	1	0	0	0	0	1	0	0	0	0	0	0	388	400	0	9	0	0	0	354.933	0.667		Campaign			252	184	100
2024-06-08	0	0	0	0	0	0	0	1	1	0	1	1	0	387	408	1	8	0	0	0	360.233	0.633		Campaign			247	182	112
2024-06-09	3	3	0	0	0	0	3	0	0	0	0	0	0	367	387	0	4	4	1	0	362.867	0.6		Campaign			252	183	112
2024-06-10	0	0	0	0	0	0	0	0	0	0	0	0	0	396	389	0	6	0	0	0	366.433	0.533		Campaign			260	185	124
2024-06-11	0	0	0	0	0	0	0	1	1	0	1	1	0	381	386	1	7	1	1	1	369.1	0.567		Campaign			262	191	125
2024-06-12	0	0	0	0	0	0	0	0	0	0	0	0	0	385	393	0	7	0	0	0	372	0.567		Campaign			251	186	109
2024-06-13	3	3	0	0	0	0	3	0	0	0	0	0	0	372	397	0	5	1	1	1	374.167	0.567		Campaign			249	183	119
2024-06-14	1	1	0	0	0	0	1	0	0	0	0	0	0	387	377	0	3	0	0	0	377	0.533		Campaign			257	184	110
2024-06-15	3	3	0	0	0	0	3	0	0	0	0	0	0	386	380	0	6	0	0	0	379.433	0.533		Campaign	First version video release	Digital	253	189	115
2024-06-16	2	1	1	1	0	1	1	1	0	1	1	0	1	380	397	1	5	3	2	1	381.833	0.6		Campaign			250	181	112
2024-06-17	0	0	0	0	0	0	0	0	0	0	0	0	0	379	403	0	4	2	2	1	382.567	0.6		Campaign			254	188	115
2024-06-18	1	1	0	0	0	0	1	0	0	0	0	0	0	379	379	0	11	4	3	2	383.567	0.667		Campaign			256	191	110
2024-06-19	26	25	1	20	19	1	34	32	31	1	22	21	1	409	421	32	26	2	2	2	385.4	0.733		Campaign			255	189	113
2024-06-20	7	5	2	6	4	2	7	7	6	1	7	5	2	407	437	7	15	2	1	2	387.033	0.733		Campaign	Shared video and download link to various staffs	Digital	252	194	110
2024-06-21	19	19	0	11	11	0	15	10	10	0	10	10	0	416	438	10	15	0	0	0	389.033	0.7		Campaign			252	185	113
2024-06-22	1	1	0	0	0	0	1	2	1	1	2	1	1	422	439	1	10	1	1	0	390.667	0.7		Campaign			254	187	118
2024-06-23	4	4	0	4	4	0	4	5	5	0	4	4	0	413	426	5	13	0	0	0	391.467	0.7		Campaign			262	181	118
2024-06-24	5	5	0	3	3	0	4	4	4	0	3	3	0	423	446	4	8	0	0	0	392.233	0.667		Campaign			250	184	110
2024-06-25	1	1	0	1	1	0	1	1	1	0	1	1	0	413	438	1	9	0	0	0	392.9	0.667		Campaign			243	183	108
2024-06-26	3	3	0	1	1	0	3	1	1	0	1	1	0	431	445	1	3	0	0	0	394.3	0.667		Campaign			264	189	114
2024-06-27	6	6	0	4	4	0	6	4	4	0	5	5	0	431	445	4	12	2	2	0	395.4	0.733		Campaign			261	184	103
2024-06-28	8	8	0	6	6	0	7	6	6	0	5	5	0	431	459	6	10	1	1	1	396.4	0.733		Campaign			267	185	108
2024-06-29	2	2	0	2	2	0	2	2	2	0	2	2	0	449	466	2	7	0	0	0	398.1	0.7		Campaign			268	180	114
2024-06-30	2	2	0	0	0	0	2	0	0	0	0	0	0	439	453	0	5	2	2	2	399.633	0.767		Campaign			260	177	108
2024-07-01	1	1	0	0	0	0	1	0	0	0	0	0	0	431	449	0	8	8	7	3	400.933	0.967		Campaign	Second version video release	Digital	263	181	108
2024-07-02	5	5	0	3	3	0	5	3	3	0	3	3	0	441	449	3	11	1	1	1	402.733	0.967		Campaign			256	176	115
2024-07-03	10	10	0	7	7	0	8	9	8	1	8	7	1	447	452	8	13	1	0	0	404.933	0.967		Campaign			264	182	109
2024-07-04	4	4	0	3	3	0	4	3	3	0	3	3	0	449	457	3	11	1	1	1	407.1	1		Campaign	Started site visits for in-person presentations - North region	In-person	334	184	109
2024-07-05	38	37	1	22	21	1	33	25	24	1	24	22	2	484	491	24	39	1	1	1	410.6	0.967		Campaign	Started site visits for in-person presentations - Far North region	In-person	357	186	105
2024-07-06	11	9	2	9	7	2	11	13	11	2	14	11	3	487	505	12	18	2	2	2	413.667	1.033		Campaign	Started sharing video HIV program staffs -North & Far North regions	Digital	350	177	112
2024-07-07	4	4	0	2	2	0	6	4	4	0	5	5	0	488	511	4	17	1	1	0	417	1.067		Campaign	Shared video HIV program staffs -North & Far North regions	Digital	337	173	112
2024-07-08	11	11	0	7	7	0	9	7	7	0	7	7	0	494	524	7	23	0	0	0	420.567	1.067		Campaign			349	172	109
2024-07-09	18	16	2	14	12	2	18	15	12	3	14	11	3	498	528	13	29	2	2	2	424.933	1.1		Campaign			355	183	108
2024-07-10	14	13	1	8	7	1	14	13	11	2	13	12	1	518	543	12	29	3	3	3	429	1.2		Campaign			349	184	104
2024-07-11	7	7	0	5	5	0	7	7	7	0	7	7	0	522	544	7	16	0	0	0	433.7	1.167		Campaign			342	179	103
2024-07-12	15	13	2	14	12	2	15	16	13	3	17	13	4	534	557	16	35	4	4	4	438.667	1.3		Campaign	In-person presentation - Maroua 3 health district	In-person	341	169	104
2024-07-13	10	10	0	5	5	0	11	6	6	0	6	6	0	549	559	6	30	0	0	0	444.567	1.267		Campaign			347	171	114
2024-07-14	5	5	0	4	4	0	6	6	6	0	7	6	1	551	563	6	21	3	3	2	450.033	1.367		Campaign			355	172	110
2024-07-15	3	3	0	2	2	0	3	2	2	0	2	2	0	549	571	2	13	2	2	2	455.467	1.433		Campaign			349	174	119
2024-07-16	8	8	0	5	5	0	8	7	7	0	5	5	0	538	585	7	23	2	2	2	460.733	1.433		Campaign			347	172	118
2024-07-17	18	18	0	12	12	0	18	17	17	0	15	15	0	559	591	17	33	2	2	2	466.733	1.433		Campaign			352	191	122
2024-07-18	5	5	0	2	2	0	5	2	2	0	2	2	0	565	609	2	15	1	1	0	472.933	1.367		Campaign			346	183	120
2024-07-19	11	11	0	9	9	0	10	12	12	0	10	10	0	579	580	12	18	10	3	1	478.6	1.4		Campaign			337	179	121
2024-07-20	24	24	0	18	18	0	24	19	19	0	19	19	0	586	607	19	27	0	0	0	484.567	1.367		Campaign	In-person presentation - Meiganga health district	In-person	349	178	126
2024-07-21	4	4	0	1	1	0	4	1	1	0	1	1	0	596	606	1	17	3	2	1	490.567	1.433		Campaign			344	174	127
2024-07-22	2	2	0	1	1	0	1	3	3	0	2	2	0	595	612	3	12	1	1	0	496.333	1.433		Campaign			341	177	123
2024-07-23	1	1	0	0	0	0	1	0	0	0	0	0	0	594	612	0	8	0	0	0	502.367	1.433		Campaign			358	172	133
2024-07-24	2	2	0	1	1	0	2	2	2	0	2	2	0	594	595	2	11	4	3	1	508.067	1.533		Campaign			339	171	128
2024-07-25	1	1	0	0	0	0	1	1	1	0	1	1	0	595	600	1	11	4	3	1	514.133	1.633		Campaign			345	187	134
2024-07-26	2	2	0	2	2	0	2	3	3	0	3	3	0	585	601	3	14	1	1	1	519.267	1.667		Campaign			347	179	131
2024-07-27	3	3	0	2	2	0	2	2	2	0	2	2	0	587	596	2	11	0	0	0	524.467	1.6		Campaign			341	175	135
2024-07-28	0	0	0	0	0	0	0	0	0	0	0	0	0	582	597	0	15	0	0	0	529.5	1.567		Campaign			343	167	136
2024-07-29	2	2	0	1	1	0	3	0	0	0	0	0	0	597	600	0	12	1	1	1	534.433	1.6		Campaign			344	180	139
2024-07-30	9	9	0	4	4	0	8	7	6	1	6	5	1	591	630	7	28	2	1	2	539.5	1.567		Campaign			348	184	132
2024-07-31	3	3	0	1	1	0	3	1	1	0	1	1	0	590	622	1	21	0	1	0	544.8	1.367		Campaign			347	172	140
2024-08-01	2	2	0	1	1	0	3	2	2	0	1	1	0	600	629	2	17	0	0	0	550.1	1.333		Campaign			337	178	142
2024-08-02	1	1	0	0	0	0	1	0	0	0	0	0	0	595	607	0	7	1	2	0	555.033	1.4		Campaign			328	173	131
2024-08-03	2	2	0	2	2	0	2	2	2	0	2	2	0	608	625	2	10	1	1	0	560.333	1.4		Campaign			348	171	145
2024-08-04	3	3	0	0	0	0	1	0	0	0	0	0	0	586	603	0	9	4	3	2	563.733	1.467		Campaign			347	178	132
2024-08-05	1	1	0	1	1	0	1	3	1	2	2	1	1	570	602	1	13	0	0	0	566.5	1.4		Campaign			349	183	128
2024-08-06	2	2	0	0	0	0	1	0	0	0	0	0	0	585	608	0	8	0	0	0	569.733	1.367		Campaign			346	179	137
2024-08-07	0	0	0	0	0	0	0	0	0	0	0	0	0	576	591	0	7	0	0	0	572.467	1.367		Campaign			343	186	137
2024-08-08	1	1	0	0	0	0	1	0	0	0	0	0	0	592	600	0	12	0	0	0	575.6	1.3		Campaign			363	175	147
2024-08-09	1	1	0	0	0	0	1	0	0	0	0	0	0	582	597	0	10	2	1	0	577.733	1.233		Campaign			350	180	138
2024-08-10	0	0	0	0	0	0	0	0	0	0	0	0	0	574	610	0	8	4	3	2	579.467	1.333		Campaign			346	171	141
2024-08-11	1	1	0	0	0	0	1	0	0	0	0	0	0	581	600	0	10	3	2	1	581.033	1.267		Campaign			348	179	139
2024-08-12	3	3	0	0	0	0	2	0	0	0	0	0	0	576	605	0	11	2	2	1	581.933	1.333		Campaign			341	172	140
2024-08-13	1	1	0	0	0	0	0	0	0	0	0	0	0	572	599	0	5	1	1	1	582.633	1.267		Campaign			345	177	142
2024-08-14	2	1	1	2	1	1	3	3	2	1	2	1	1	574	596	3	13	2	2	1	583.467	1.267		Campaign			325	164	142
2024-08-15	1	1	0	1	1	0	1	2	2	0	2	2	0	560	579	2	7	3	4	2	584.2	1.333		Campaign			332	176	148
2024-08-16	1	0	1	0	0	0	1	1	0	1	1	0	1	572	579	1	10	3	2	1	584.633	1.333		Campaign			339	173	150
2024-08-17	0	0	0	0	0	0	1	1	1	0	1	1	0	576	589	1	10	0	0	0	585	1.3		Campaign			336	164	147
2024-08-18	0	0	0	0	0	0	0	0	0	0	0	0	0	581	593	0	12	0	0	0	585.067	1.2		Campaign			342	175	150
2024-08-19	1	1	0	0	0	0	1	1	0	1	1	0	1	568	581	0	6	1	1	1	584.467	1.233		Campaign			346	175	138
2024-08-20	2	1	1	2	1	1	2	6	2	4	3	1	2	581	588	2	10	3	4	2	583.967	1.3		Campaign			358	183	147
2024-08-21	2	1	1	1	1	0	2	2	1	1	2	1	1	573	582	2	5	4	3	2	583.233	1.367		Campaign			347	169	148
2024-08-22	0	0	0	0	0	0	0	0	0	0	0	0	0	569	593	0	8	1	1	1	582.4	1.4		Campaign			347	166	149
2024-08-23	3	3	0	2	2	0	3	2	2	0	2	2	0	587	597	2	12	1	1	1	582.167	1.333		Campaign			346	174	139
2024-08-24	5	5	0	2	2	0	4	1	1	0	1	1	0	567	590	1	10	3	3	2	581.233	1.333		Campaign			343	169	145
2024-08-25	0	0	0	0	0	0	0	0	0	0	0	0	0	563	600	0	6	1	1	0	580.5	1.333		Campaign			348	176	166
2024-08-26	2	1	1	2	1	1	0	4	4	0	2	2	0	553	578	4	12	2	2	2	579.367	1.4		Campaign			334	163	151
2024-08-27	0	0	0	0	0	0	0	1	1	0	1	1	0	556	581	1	11	0	0	0	578.5	1.4		Campaign			352	173	153
2024-08-28	5	5	0	1	1	0	5	1	1	0	1	1	0	571	580	1	9	2	1	0	577.633	1.4		Campaign			353	166	150
2024-08-29	24	22	2	22	20	2	23	24	23	1	23	21	2	593	607	24	32	1	1	1	577.7	1.4		Campaign			336	179	156
2024-08-30	2	2	0	2	2	0	2	3	3	0	2	2	0	587	608	3	18	1	1	1	577.6	1.4		Campaign			357	167	151
2024-08-31	0	0	0	0	0	0	0	0	0	0	0	0	0	594	619	0	10	1	2	0	577.4	1.467		Campaign			344	168	152
2024-09-01	0	0	0	0	0	0	0	0	0	0	0	0	0	599	622	0	16	2	3	0	577.533	1.5		Campaign			339	167	151
2024-09-02	1	1	0	0	0	0	1	0	0	0	0	0	0	581	597	0	9	0	0	0	576.633	1.467		Campaign			336	172	153
2024-09-03	2	0	2	1	0	1	2	2	1	1	3	0	3	600	626	1	8	0	0	0	577.1	1.367		Campaign			334	176	145
2024-09-04	0	0	0	0	0	0	0	0	0	0	0	0	0	591	619	0	6	0	0	0	577.8	1.367		Campaign			338	170	154
2024-09-05	0	0	0	0	0	0	0	1	1	0	1	1	0	596	612	1	12	1	1	0	578.167	1.4		Campaign			351	179	149
2024-09-06	14	14	0	13	13	0	12	11	11	0	11	11	0	591	633	11	21	2	1	2	578.667	1.433		Campaign			346	165	164
2024-09-07	0	0	0	0	0	0	0	3	3	0	2	2	0	593	603	3	9	4	3	1	578.7	1.533		Campaign			346	167	150
2024-09-08	3	3	0	3	3	0	2	4	4	0	4	4	0	600	642	4	12	0	0	0	579.3	1.5		Campaign			357	168	161
2024-09-09	0	0	0	0	0	0	0	0	0	0	0	0	0	610	645	0	14	0	0	0	580.5	1.4		Campaign			338	167	152
2024-09-10	0	0	0	0	0	0	0	8	0	8	1	0	1	602	627	0	9	0	0	0	581.2	1.333		Campaign			343	170	153
2024-09-11	1	1	0	1	1	0	1	1	1	0	1	1	0	603	617	1	11	0	0	0	582.1	1.267		Campaign			346	160	150
2024-09-12	1	1	0	0	0	0	1	0	0	0	0	0	0	597	626	0	11	5	3	0	582.933	1.333		Campaign			352	168	154
2024-09-13	1	1	0	0	0	0	1	1	0	1	0	0	0	596	615	0	14	2	2	2	583.667	1.333		Campaign			339	169	160
2024-09-14	1	1	0	0	0	0	1	0	0	0	0	0	0	598	623	0	10	0	0	0	584.933	1.2		Campaign			335	161	159
2024-09-15	0	0	0	0	0	0	0	1	0	1	0	0	0	585	610	0	13	1	1	0	585.367	1.167		Campaign			334	164	156
2024-09-16	0	0	0	0	0	0	0	0	0	0	0	0	0	602	623	0	9	0	0	0	586.233	1.167		Campaign			339	172	156
2024-09-17	1	1	0	0	0	0	1	2	2	0	0	0	0	593	626	2	8	5	5	1	586.633	1.333		Campaign			347	189	153
2024-09-18	0	0	0	0	0	0	0	1	1	0	1	1	0	585	620	1	11	2	2	1	587.2	1.367		Campaign			337	173	158
2024-09-19	0	0	0	0	0	0	0	0	0	0	0	0	0	590	604	0	7	1	1	1	587.5	1.267		Campaign			338	180	152
2024-09-20	3	3	0	2	2	0	3	2	2	0	2	2	0	585	612	2	10	2	0	0	587.9	1.167		Campaign	Presentation at the national NTDs research symposium - Yaounde	In-person	336	187	150
2024-09-21	0	0	0	0	0	0	0	0	0	0	0	0	0	584	598	0	7	1	1	0	588.4	1.167		Campaign			346	186	146
2024-09-22	0	0	0	0	0	0	0	1	1	0	0	0	0	603	624	1	5	0	0	0	588.933	1.133		Campaign			334	185	150
2024-09-23	0	0	0	0	0	0	0	0	0	0	0	0	0	590	630	0	10	3	2	0	589.7	1.1		Campaign			326	197	151
2024-09-24	0	0	0	0	0	0	0	0	0	0	0	0	0	577	607	0	3	2	2	1	590.167	1.133		Campaign			334	174	151
2024-09-25	0	0	0	0	0	0	0	0	0	0	0	0	0	583	606	0	10	1	2	0	591.167	1.133		Campaign			340	177	149
2024-09-26	17	17	0	14	14	0	17	19	19	0	19	18	1	590	620	19	17	1	1	0	592.3	1.167		Campaign			345	183	162
2024-09-27	19	19	0	13	13	0	20	13	13	0	15	15	0	597	623	13	18	5	4	5	593.167	1.267		Campaign	Shared video on WhatsApp including messages and statuses	Digital	332	172	155
2024-09-28	19	19	0	13	13	0	18	14	14	0	12	12	0	611	636	14	19	1	0	0	593.767	1.233		Campaign	Shared video HIV program staffs -North & Far North regions	Digital	339	179	142
2024-09-29	13	13	0	8	8	0	12	9	9	0	9	9	0	621	640	9	11	3	2	0	594.9	1.267		Campaign			341	181	150
2024-09-30	0	0	0	0	0	0	0	5	3	2	3	3	0	628	663	3	10	0	0	0	596.033	1.2		Campaign			324	171	147
2024-10-01	0	0	0	0	0	0	0	1	1	0	0	0	0	631	670	1	6	1	1	0	597.1	1.133		Post-campaign			340	179	152
2024-10-02	1	1	0	1	1	0	1	2	1	1	2	1	1	635	667	1	7	0	0	0	598.9	1.133		Post-campaign			347	180	152
2024-10-03	1	1	0	1	1	0	2	3	3	0	1	1	0	624	674	3	13	0	0	0	599.7	1.133		Post-campaign			334	185	151
2024-10-04	0	0	0	0	0	0	0	1	0	1	1	0	1	625	678	0	12	3	2	3	600.833	1.2		Post-campaign			340	181	152
2024-10-05	1	0	1	1	0	1	1	1	1	0	1	0	1	614	677	1	6	2	0	0	601.433	1.167		Post-campaign			334	180	160
2024-10-06	1	1	0	1	1	0	1	1	1	0	2	2	0	631	669	1	6	3	1	1	602.767	1.167		Post-campaign			321	172	157
2024-10-07	0	0	0	0	0	0	0	0	0	0	0	0	0	629	672	0	2	0	0	0	603.967	1.067		Post-campaign			324	170	154
2024-10-08	1	1	0	0	0	0	2	1	0	1	1	0	1	627	667	0	11	1	1	0	604.867	1.1		Post-campaign			317	180	161
2024-10-09	0	0	0	0	0	0	0	1	0	1	0	0	0	632	649	0	5	0	0	0	605.6	1.1		Post-campaign			324	172	156
2024-10-10	0	0	0	0	0	0	0	0	0	0	0	0	0	624	667	0	8	3	2	1	606.333	1.167		Post-campaign			334	177	160
2024-10-11	2	2	0	2	2	0	2	4	2	2	4	3	1	616	642	2	6	1	0	1	606.767	1.167		Post-campaign			321	182	153
2024-10-12	0	0	0	0	0	0	0	0	0	0	0	0	0	635	648	0	7	0	0	0	608.033	1.067		Post-campaign			325	189	156
2024-10-13	2	2	0	1	1	0	2	1	1	0	1	1	0	635	672	1	9	1	0	0	609.333	1		Post-campaign			331	187	163
2024-10-14	0	0	0	0	0	0	0	3	0	3	1	0	1	635	654	0	8	1	1	0	610.567	1.033		Post-campaign			325	177	159
2024-10-15	0	0	0	0	0	0	0	0	0	0	0	0	0	635	682	0	7	1	0	0	612.233	1		Post-campaign			342	173	157
2024-10-16	1	1	0	0	0	0	1	0	0	0	0	0	0	634	665	0	3	0	0	0	613.3	1		Post-campaign			338	172	162
2024-10-17	1	1	0	0	0	0	1	0	0	0	0	0	0	642	667	0	2	5	4	1	614.933	0.967		Post-campaign			337	175	157
2024-10-18	0	0	0	0	0	0	0	0	0	0	0	0	0	629	670	0	11	4	5	2	616.4	1.067		Post-campaign			339	181	148
2024-10-19	0	0	0	0	0	0	0	2	0	2	1	0	1	621	643	0	8	5	4	2	617.433	1.167		Post-campaign			336	187	153
2024-10-20	0	0	0	0	0	0	0	0	0	0	0	0	0	607	660	0	9	3	2	2	618.167	1.233		Post-campaign			332	184	160
2024-10-21	2	2	0	1	1	0	2	1	1	0	1	1	0	624	649	1	3	0	0	0	619.5	1.2		Post-campaign			332	182	153
2024-10-22	0	0	0	0	0	0	0	0	0	0	0	0	0	638	654	0	12	1	1	0	620.667	1.233		Post-campaign			330	183	154
2024-10-23	0	0	0	0	0	0	0	2	0	2	1	0	1	632	654	0	8	2	3	1	622.067	1.267		Post-campaign			326	177	159
2024-10-24	0	0	0	0	0	0	0	0	0	0	0	0	0	616	644	0	4	2	2	2	623.367	1.267		Post-campaign			327	178	160
2024-10-25	0	0	0	0	0	0	0	0	0	0	0	0	0	623	642	0	8	1	1	0	624.7	1.233		Post-campaign			335	176	160
2024-10-26	0	0	0	0	0	0	0	1	1	0	0	0	0	632	654	1	3	1	1	1	626.1	1.233		Post-campaign			328	180	162
2024-10-27	0	0	0	0	0	0	0	1	0	1	1	0	1	615	653	0	6	1	1	0	626.7	1.133		Post-campaign			333	187	155
2024-10-28	0	0	0	0	0	0	0	0	0	0	0	0	0	620	661	0	5	4	1	1	627	1.167		Post-campaign			320	192	153
2024-10-29	2	2	0	0	0	0	2	0	0	0	0	0	0	612	644	0	6	1	0	0	626.7	1.1		Post-campaign			322	192	161
2024-10-30	1	1	0	0	0	0	1	1	1	0	0	0	0	617	638	1	3	3	2	0	626.333	1.167		Post-campaign			334	203	147
2024-10-31	0	0	0	0	0	0	0	0	0	0	0	0	0	601	641	0	4	3	1	0	625.333	1.167		Post-campaign			337	197	154
2024-11-01	0	0	0	0	0	0	0	0	0	0	0	0	0	620	631	0	4	0	0	0	624.833	1.167		Post-campaign			318	189	161
2024-11-02	0	0	0	0	0	0	0	1	1	0	0	0	0	615	639	1	5	0	0	0	624.533	1.167		Post-campaign			330	184	159
2024-11-03	0	0	0	0	0	0	0	0	0	0	0	0	0	596	643	0	6	4	5	2	623.567	1.267		Post-campaign			327	189	161
2024-11-04	1	1	0	1	1	0	1	1	1	0	1	1	0	581	624	1	4	5	5	4	622.467	1.433		Post-campaign			329	185	163
2024-11-05	0	0	0	0	0	0	0	4	0	4	2	0	2	597	622	0	8	2	2	0	621.333	1.467		Post-campaign			325	183	167
2024-11-06	0	0	0	0	0	0	0	1	0	1	1	0	1	605	638	0	5	2	4	1	620.533	1.6		Post-campaign			327	183	163
2024-11-07	1	1	0	1	1	0	2	2	2	0	1	1	0	596	623	2	7	1	1	1	619.5	1.6		Post-campaign			341	185	168
2024-11-08	0	0	0	0	0	0	0	1	1	0	1	1	0	607	627	1	5	0	0	0	618.667	1.6		Post-campaign			326	177	174
2024-11-09	0	0	0	0	0	0	0	0	0	0	0	0	0	604	651	0	7	2	2	0	618	1.6		Post-campaign			334	178	167
2024-11-10	1	1	0	0	0	0	1	0	0	0	0	0	0	601	618	0	6	1	0	0	617.5	1.6		Post-campaign			315	172	158
2024-11-11	1	1	0	0	0	0	1	0	0	0	0	0	0	585	620	0	5	4	3	0	615.833	1.7		Post-campaign			321	182	164
2024-11-12	2	2	0	1	1	0	2	1	1	0	1	1	0	584	609	1	5	1	1	0	614.133	1.733		Post-campaign			320	195	159
2024-11-13	0	0	0	0	0	0	0	1	0	1	0	0	0	605	615	0	8	2	3	0	613.133	1.8		Post-campaign			312	190	159
2024-11-14	0	0	0	0	0	0	0	1	0	1	1	0	1	602	625	1	6	1	1	1	612.033	1.833		Post-campaign			328	193	168
2024-11-15	0	0	0	0	0	0	0	2	0	2	0	0	0	599	615	0	8	1	1	1	610.867	1.867		Post-campaign			333	197	174
2024-11-16	0	0	0	0	0	0	0	0	0	0	0	0	0	573	615	0	5	1	0	0	608.567	1.733		Post-campaign			318	199	174
2024-11-17	0	0	0	0	0	0	0	1	1	0	0	0	0	596	611	1	4	2	1	0	607.467	1.6		Post-campaign			320	197	175
2024-11-18	1	1	0	1	1	0	1	1	1	0	1	1	0	589	617	1	8	0	0	0	606.4	1.467		Post-campaign			312	191	168
2024-11-19	0	0	0	0	0	0	0	2	0	2	1	0	1	586	609	0	7	1	1	1	605.7	1.433		Post-campaign			316	198	173
2024-11-20	0	0	0	0	0	0	0	0	0	0	0	0	0	589	623	0	7	0	0	0	604.533	1.433		Post-campaign			326	187	173
2024-11-21	0	0	0	0	0	0	0	0	0	0	0	0	0	587	607	0	4	0	0	0	602.833	1.4		Post-campaign			323	188	168
2024-11-22	0	0	0	0	0	0	0	2	0	2	2	0	2	586	608	0	10	2	1	2	601.3	1.333		Post-campaign			326	195	174
2024-11-23	0	0	0	0	0	0	0	0	0	0	0	0	0	594	619	0	10	2	1	2	600.567	1.3		Post-campaign			333	193	175
2024-11-24	0	0	0	0	0	0	0	0	0	0	0	0	0	577	616	0	8	2	3	1	599.033	1.367		Post-campaign			332	186	171
2024-11-25	0	0	0	0	0	0	0	0	0	0	0	0	0	579	607	0	4	1	1	0	597.267	1.367		Post-campaign			327	188	176
2024-11-26	0	0	0	0	0	0	0	0	0	0	0	0	0	578	598	0	2	1	1	1	596.033	1.367		Post-campaign			317	188	178
2024-11-27	0	0	0	0	0	0	0	0	0	0	0	0	0	586	607	0	9	3	2	2	594.9	1.4		Post-campaign			329	183	178
2024-11-28	0	0	0	0	0	0	0	1	0	1	2	0	2	585	617	0	4	0	0	0	594	1.4		Post-campaign			332	183	168
2024-11-29	0	0	0	0	0	0	0	0	0	0	0	0	0	569	609	0	5	6	4	1	592.4	1.467		Post-campaign			341	185	172
2024-11-30	0	0	0	0	0	0	0	0	0	0	0	0	0	557	582	0	3	5	4	1	590.933	1.567		Post-campaign			324	184	169
2024-12-01	2	2	0	1	1	0	1	1	1	0	1	1	0	568	597	1	3	1	1	0	589.2	1.6		Post-campaign			337	181	170
2024-12-02	0	0	0	0	0	0	0	0	0	0	0	0	0	562	594	0	7	0	0	0	587.433	1.6		Post-campaign			326	176	173
2024-12-03	0	0	0	0	0	0	0	0	0	0	0	0	0	567	588	0	1	1	1	1	586.467	1.467		Post-campaign			336	189	176
2024-12-04	0	0	0	0	0	0	0	0	0	0	0	0	0	566	586	0	8	1	1	1	585.967	1.333	Change in reporting data: Users who interacted with your app via Android widgets, watch faces, complications, or tiles on devices running Android 15 or higher are now included in your engagement metrics.	Post-campaign			324	184	178
2024-12-05	1	1	0	1	1	0	2	1	1	0	1	1	0	573	584	1	3	1	2	0	585.167	1.333		Post-campaign			328	178	179
2024-12-06	1	1	0	0	0	0	1	0	0	0	0	0	0	547	576	0	6	0	0	0	583.233	1.2		Post-campaign			321	178	174
2024-12-07	0	0	0	0	0	0	0	0	0	0	0	0	0	552	573	0	6	2	2	0	581.767	1.233		Post-campaign			322	181	172
2024-12-08	0	0	0	0	0	0	0	0	0	0	0	0	0	547	594	0	4	1	1	0	579.767	1.267		Post-campaign			329	184	174
2024-12-09	0	0	0	0	0	0	0	1	0	1	0	0	0	546	576	0	6	5	6	1	577.833	1.4		Post-campaign			327	178	171
2024-12-10	0	0	0	0	0	0	0	1	1	0	0	0	0	572	588	1	1	1	1	1	576.867	1.433		Post-campaign			331	190	171
2024-12-11	0	0	0	0	0	0	0	1	1	0	1	0	1	559	573	1	6	0	0	0	576	1.333		Post-campaign			340	183	178
2024-12-12	1	1	0	0	0	0	1	0	0	0	0	0	0	562	577	0	4	2	2	1	575.267	1.367		Post-campaign			330	181	174
2024-12-13	0	0	0	0	0	0	0	0	0	0	0	0	0	554	577	0	4	0	0	0	573.567	1.267		Post-campaign			341	174	174
2024-12-14	0	0	0	0	0	0	0	3	2	1	2	0	2	541	573	2	6	6	5	2	571.533	1.4		Post-campaign			342	178	175
2024-12-15	0	0	0	0	0	0	0	0	0	0	0	0	0	549	579	0	4	2	0	0	569.867	1.367		Post-campaign			333	177	179
2024-12-16	0	0	0	0	0	0	0	0	0	0	0	0	0	535	582	0	4	0	0	0	568.6	1.367		Post-campaign			335	182	172
2024-12-17	0	0	0	0	0	0	0	0	0	0	0	0	0	552	569	0	2	1	1	0	567.133	1.367		Post-campaign			326	189	171
2024-12-18	1	1	0	1	1	0	1	2	2	0	2	2	0	549	588	2	7	1	1	1	565.8	1.4		Post-campaign			330	188	177
2024-12-19	0	0	0	0	0	0	0	0	0	0	0	0	0	544	573	0	4	2	2	1	564.4	1.433		Post-campaign			321	188	175
2024-12-20	0	0	0	0	0	0	0	1	0	1	1	0	1	541	570	0	6	1	1	1	562.8	1.467		Post-campaign			335	184	174
2024-12-21	0	0	0	0	0	0	0	3	0	3	0	0	0	549	579	0	7	1	2	1	561.533	1.533		Post-campaign			321	195	179
2024-12-22	0	0	0	0	0	0	0	0	0	0	0	0	0	549	585	0	3	0	0	0	560.3	1.5		Post-campaign			336	178	173
2024-12-23	0	0	0	0	0	0	0	0	0	0	0	0	0	545	564	0	3	1	1	0	558.667	1.5		Post-campaign			335	181	174
2024-12-24	0	0	0	0	0	0	0	1	1	0	0	0	0	521	558	1	6	3	2	2	556.8	1.467		Post-campaign			329	179	160
2024-12-25	3	3	0	1	1	0	2	3	1	2	2	1	1	528	574	1	3	0	0	0	555.1	1.433		Post-campaign			326	183	166
2024-12-26	0	0	0	0	0	0	0	0	0	0	0	0	0	519	552	0	3	3	3	2	553.133	1.5		Post-campaign			322	172	165
2024-12-27	0	0	0	0	0	0	1	0	0	0	0	0	0	514	556	0	2	0	0	0	550.733	1.433		Post-campaign			323	179	165
2024-12-28	1	1	0	0	0	0	1	2	0	2	0	0	0	536	561	0	6	2	2	2	549.1	1.5		Post-campaign			323	176	171
2024-12-29	0	0	0	0	0	0	0	0	0	0	0	0	0	530	572	0	7	2	0	0	547.8	1.367		Post-campaign			318	165	164
2024-12-30	0	0	0	0	0	0	0	0	0	0	0	0	0	526	567	0	9	0	0	0	546.767	1.233		Post-campaign			329	168	167
2024-12-31	1	1	0	1	1	0	1	3	1	2	2	1	1	536	566	1	2	1	1	1	545.7	1.233		Post-campaign			319	176	172
2025-01-01	0	0	0	0	0	0	0	1	0	1	0	0	0	514	572	0	2	1	1	1	544.1	1.267		Post-campaign			306	178	171
2025-01-02	0	0	0	0	0	0	0	0	0	0	0	0	0	530	561	0	9	0	0	0	542.867	1.233		Post-campaign			313	181	175
2025-01-03	0	0	0	0	0	0	0	0	0	0	0	0	0	518	542	0	4	2	3	0	541.267	1.3		Post-campaign			324	178	176
2025-01-04	2	1	1	1	0	1	2	2	1	1	2	0	2	512	570	1	4	1	1	0	539.233	1.267		Post-campaign			318	172	178
2025-01-05	0	0	0	0	0	0	0	0	0	0	0	0	0	518	552	0	7	2	1	0	538.267	1.3		Post-campaign			314	181	172
2025-01-06	0	0	0	0	0	0	0	1	0	1	1	0	1	521	568	0	3	0	0	0	537.233	1.233		Post-campaign			318	171	169
2025-01-07	0	0	0	0	0	0	0	0	0	0	0	0	0	534	556	0	2	0	0	0	536.8	1.2		Post-campaign			315	174	170
2025-01-08	0	0	0	0	0	0	0	0	0	0	0	0	0	522	545	0	9	0	0	0	536	1		Post-campaign			308	179	174
2025-01-09	0	0	0	0	0	0	0	0	0	0	0	0	0	518	545	0	8	1	0	0	534.2	0.967		Post-campaign			315	176	180
2025-01-10	0	0	0	0	0	0	0	1	0	1	1	0	1	510	543	0	3	1	1	1	532.567	1		Post-campaign			308	173	169
2025-01-11	0	0	0	0	0	0	0	0	0	0	0	0	0	526	556	0	4	3	2	0	531.367	1		Post-campaign			307	173	163
2025-01-12	0	0	0	0	0	0	0	0	0	0	0	0	0	519	554	0	5	2	2	0	530.2	1.067		Post-campaign			305	176	161
2025-01-13	0	0	0	0	0	0	1	1	1	0	0	0	0	519	568	1	5	1	2	1	529.467	0.967		Post-campaign			291	173	171
2025-01-14	1	1	0	1	1	0	2	3	2	1	3	2	1	522	550	2	8	0	0	0	528.567	0.967		Post-campaign			307	173	160
2025-01-15	2	2	0	1	1	0	1	2	1	1	2	1	1	530	566	1	9	0	0	0	528.4	0.967		Post-campaign			294	168	165
2025-01-16	0	0	0	0	0	0	0	0	0	0	0	0	0	524	555	0	7	0	0	0	527.467	0.933		Post-campaign			299	174	165
2025-01-17	1	0	1	1	0	1	1	1	1	0	1	0	1	524	546	1	11	0	0	0	526.633	0.9		Post-campaign			305	174	161
2025-01-18	0	0	0	0	0	0	0	0	0	0	0	0	0	515	554	0	3	3	3	2	525.667	0.933		Post-campaign			294	170	163
2025-01-19	0	0	0	0	0	0	0	0	0	0	0	0	0	524	552	0	4	1	1	0	525.1	0.933		Post-campaign			296	163	150
2025-01-20	0	0	0	0	0	0	0	0	0	0	0	0	0	513	546	0	7	2	2	2	523.9	0.933		Post-campaign			293	167	156
2025-01-21	0	0	0	0	0	0	0	1	0	1	1	0	1	522	547	0	2	1	1	0	523	0.967		Post-campaign			297	170	157
2025-01-22	0	0	0	0	0	0	0	0	0	0	0	0	0	518	563	0	6	2	3	1	522.1	1.033		Post-campaign			305	167	151
2025-01-23	0	0	0	0	0	0	0	2	0	2	1	0	1	509	566	0	4	1	0	0	521.7	0.967		Post-campaign			289	178	155
2025-01-24	1	1	0	0	0	0	1	0	0	0	0	0	0	510	567	0	6	1	0	1	521.1	0.967		Post-campaign			300	172	164
2025-01-25	0	0	0	0	0	0	0	0	0	0	0	0	0	510	543	0	5	1	0	0	520.8	0.867		Post-campaign			299	168	156
2025-01-26	0	0	0	0	0	0	0	0	0	0	0	0	0	515	538	0	5	3	3	0	520.833	0.967		Post-campaign			313	180	160
2025-01-27	0	0	0	0	0	0	0	1	0	1	0	0	0	508	542	0	5	0	0	0	519.9	0.9		Post-campaign			295	181	158
2025-01-28	0	0	0	0	0	0	0	0	0	0	0	0	0	515	535	0	12	5	2	2	519.4	0.967		Post-campaign			297	180	158
2025-01-29	1	1	0	0	0	0	1	1	0	1	1	0	1	523	549	0	4	0	0	0	519.3	0.967		Post-campaign			310	188	166
2025-01-30	1	0	1	1	0	1	1	2	2	0	1	0	1	505	539	2	4	2	1	1	518.267	0.967		Post-campaign			302	176	165
2025-01-31	0	0	0	0	0	0	0	1	0	1	0	0	0	498	527	0	4	1	1	0	517.733	0.967		Post-campaign			308	185	164
2025-02-01	0	0	0	0	0	0	0	0	0	0	0	0	0	506	541	0	2	0	0	0	516.933	0.967		Post-campaign			286	176	167
2025-02-02	0	0	0	0	0	0	0	0	0	0	0	0	0	513	528	0	6	0	0	0	516.767	0.867		Post-campaign			292	181	164
2025-02-03	0	0	0	0	0	0	0	0	0	0	0	0	0	501	535	0	5	3	2	1	516.4	0.9		Post-campaign			302	182	159
2025-02-04	0	0	0	0	0	0	0	0	0	0	0	0	0	495	532	0	6	1	1	1	515.633	0.9		Post-campaign			289	184	160
2025-02-05	1	1	0	1	1	0	1	2	2	0	1	1	0	491	530	2	7	1	1	0	514.633	0.933		Post-campaign			297	181	161
2025-02-06	0	0	0	0	0	0	0	1	1	0	0	0	0	494	534	1	5	0	0	0	513.3	0.933		Post-campaign			285	177	157
2025-02-07	0	0	0	0	0	0	0	0	0	0	0	0	0	487	531	0	3	2	1	1	512.133	0.967		Post-campaign			289	184	162
2025-02-08	0	0	0	0	0	0	0	1	0	1	0	0	0	496	527	0	2	0	0	0	511.4	0.967		Post-campaign			299	186	167
2025-02-09	0	0	0	0	0	0	1	1	0	1	1	0	1	494	530	0	4	0	0	0	510.867	0.933		Post-campaign			293	183	158
2025-02-10	0	0	0	0	0	0	0	0	0	0	0	0	0	491	532	0	4	2	1	0	509.7	0.9		Post-campaign			288	183	164
2025-02-11	0	0	0	0	0	0	0	0	0	0	0	0	0	490	531	0	6	2	1	0	508.733	0.867		Post-campaign			282	185	165
2025-02-12	1	1	0	0	0	0	1	0	0	0	0	0	0	487	520	0	2	3	2	1	507.667	0.867		Post-campaign			299	193	158
2025-02-13	0	0	0	0	0	0	0	0	0	0	0	0	0	490	527	0	7	2	2	0	506.6	0.933		Post-campaign			279	189	160
2025-02-14	0	0	0	0	0	0	0	0	0	0	0	0	0	498	526	0	4	1	1	0	505.533	0.967		Post-campaign			297	192	159
2025-02-15	0	0	0	0	0	0	0	0	0	0	0	0	0	495	532	0	3	0	0	0	504.567	0.967		Post-campaign			293	194	161
2025-02-16	0	0	0	0	0	0	0	0	0	0	0	0	0	505	524	0	1	1	1	0	503.933	1		Post-campaign			293	192	160
2025-02-17	0	0	0	0	0	0	0	0	0	0	0	0	0	496	531	0	4	0	0	0	503.3	0.9		Post-campaign			286	185	160
2025-02-18	0	0	0	0	0	0	0	1	0	1	1	0	1	501	530	0	7	0	0	0	502.533	0.867		Post-campaign			289	179	159
2025-02-19	0	0	0	0	0	0	0	1	0	1	1	0	1	499	523	0	3	0	0	0	502.067	0.8		Post-campaign			282	186	161
2025-02-20	1	1	0	1	1	0	1	2	1	1	2	1	1	494	530	2	4	2	2	1	501.133	0.833		Post-campaign			283	185	156
2025-02-21	8	8	0	5	5	0	7	8	6	2	8	6	2	494	527	6	10	2	2	1	500.333	0.8		Post-campaign			289	177	163
2025-02-22	1	1	0	0	0	0	1	1	1	0	1	0	1	516	537	1	9	2	1	2	500.567	0.833		Post-campaign			288	186	160
2025-02-23	1	1	0	1	1	0	1	1	1	0	1	1	0	505	543	1	5	0	0	0	500.4	0.833		Post-campaign			281	171	156
2025-02-24	1	1	0	1	1	0	1	1	1	0	1	1	0	517	535	1	3	3	3	0	500.633	0.933		Post-campaign			286	174	146
2025-02-25	0	0	0	0	0	0	0	1	1	0	0	0	0	507	545	1	7	1	1	0	500.367	0.867		Post-campaign			287	177	150
2025-02-26	0	0	0	0	0	0	0	0	0	0	0	0	0	504	543	0	4	3	2	1	500.233	0.933		Post-campaign			274	174	161
2025-02-27	1	1	0	1	1	0	1	1	1	0	1	1	0	507	535	1	5	1	1	1	499.967	0.9		Post-campaign			284	190	155
2025-02-28	0	0	0	0	0	0	0	0	0	0	0	0	0	497	545	0	4	1	2	0	499.1	0.967		Post-campaign			287	171	166
2025-03-01	1	1	0	0	0	0	0	0	0	0	0	0	0	506	528	0	7	1	2	0	499.133	1		Post-campaign			285	179	162
2025-03-02	0	0	0	0	0	0	0	1	0	1	1	0	1	515	544	0	2	2	2	0	499.7	1.033		Post-campaign			288	182	174
2025-03-03	3	3	0	2	2	0	2	2	2	0	2	2	0	493	530	2	9	1	1	0	499.267	1.067		Post-campaign			288	172	159
2025-03-04	0	0	0	0	0	0	0	0	0	0	0	0	0	505	534	0	4	0	0	0	499	1.067		Post-campaign			293	169	158
2025-03-05	0	0	0	0	0	0	0	0	0	0	0	0	0	507	534	0	4	1	1	1	499.2	1.033		Post-campaign			288	175	164
2025-03-06	0	0	0	0	0	0	0	1	0	1	1	0	1	504	541	1	6	1	0	0	499.5	1		Post-campaign			285	179	161
2025-03-07	0	0	0	0	0	0	0	2	0	2	1	0	1	502	541	1	3	3	2	3	499.867	1.033		Post-campaign			277	178	159
2025-03-08	0	0	0	0	0	0	0	2	0	2	2	0	2	497	524	1	8	3	2	2	499.967	1.1		Post-campaign			282	193	158
2025-03-09	1	1	0	1	1	0	1	1	1	0	1	1	0	493	507	1	5	1	1	1	500.167	1.1		Post-campaign			284	181	168
2025-03-10	2	2	0	2	2	0	2	4	2	2	4	2	2	503	543	4	4	1	1	1	500.4	1.133		Post-campaign			279	192	162
2025-03-11	0	0	0	0	0	0	0	0	0	0	0	0	0	493	526	0	3	4	3	1	500.367	1.233		Post-campaign			273	183	161
2025-03-12	1	1	0	0	0	0	0	1	0	1	1	0	1	501	518	0	3	1	1	0	500.7	1.233		Post-campaign			278	179	159
2025-03-13	0	0	0	0	0	0	0	0	0	0	0	0	0	497	531	0	5	0	0	0	500.933	1.2		Post-campaign			280	186	162
2025-03-14	0	0	0	0	0	0	0	2	0	2	1	0	1	508	519	0	4	1	1	1	501.633	1.167	Rollout of release: Started rollout of 47 (3.1.0) at 100%.	Post-campaign			289	183	157
2025-03-15	0	0	0	0	0	0	0	1	1	0	0	0	0	488	541	1	2	2	2	1	501.567	1.167		Post-campaign			285	190	157
2025-03-16	0	0	0	0	0	0	0	1	0	1	1	0	1	502	527	0	2	1	1	1	501.7	1.167		Post-campaign			288	181	164
2025-03-17	0	0	0	0	0	0	0	0	0	0	0	0	0	486	521	0	2	1	1	1	501.4	1.2		Post-campaign			289	185	157
2025-03-18	0	0	0	0	0	0	0	0	0	0	0	0	0	491	522	0	8	2	1	1	500.933	1.2		Post-campaign			287	186	160
2025-03-19	0	0	0	0	0	0	0	0	0	0	0	0	0	495	511	0	8	0	0	0	500.9	1.2		Post-campaign			279	184	166
2025-03-20	0	0	0	0	0	0	0	1	0	1	1	0	1	487	527	0	5	0	0	0	500.433	1.2		Post-campaign			278	180	160
2025-03-21	0	0	0	0	0	0	0	1	0	1	1	0	1	489	524	1	3	1	1	1	500.1	1.233		Post-campaign			278	188	160
2025-03-22	1	1	0	0	0	0	1	1	0	1	2	0	2	495	529	0	2	1	1	0	500.133	1.2		Post-campaign			276	177	159
2025-03-23	0	0	0	0	0	0	0	3	0	3	3	0	3	494	510	0	2	2	3	0	500.133	1.233		Post-campaign			280	185	161
2025-03-24	0	0	0	0	0	0	0	2	0	2	0	0	0	505	539	0	4	0	0	0	499.767	1.2		Post-campaign			276	190	157
2025-03-25	2	2	0	2	2	0	2	2	2	0	2	2	0	493	522	2	9	1	2	1	499.367	1.267		Post-campaign			288	192	164
2025-03-26	0	0	0	0	0	0	0	0	0	0	0	0	0	490	524	0	6	3	1	0	498.467	1.2		Post-campaign			284	176	162
2025-03-27	0	0	0	0	0	0	0	0	0	0	0	0	0	503	518	0	3	0	0	0	498.333	1.167		Post-campaign			279	181	174
2025-03-28	0	0	0	0	0	0	0	1	0	1	1	0	1	488	515	0	7	0	0	0	497.8	1.1		Post-campaign			275	183	166
2025-03-29	0	0	0	0	0	0	0	1	0	1	0	0	0	498	537	0	1	0	0	0	497.5	1.067		Post-campaign			279	185	173
2025-03-30	0	0	0	0	0	0	0	0	0	0	0	0	0	494	530	0	4	0	0	0	497.4	1		Post-campaign			280	184	177
2025-03-31	1	1	0	0	0	0	1	0	0	0	0	0	0	495	526	0	2	1	1	0	497.033	0.967		Post-campaign			277	186	169
